# Supplementary material for: Simulating the Impact of Improved Cardiovascular Risk Interventions on Clinical and Economic Outcomes in Russia
Source: PLoS One. 2014 Aug 20;9(8):e103280. doi: 10.1371/journal.pone.0103280 (PMC4139197; doi:10.1371/journal.pone.0103280)
Supplement: File S1 — Appendix S1: Description of the Archimedes Model. Appendix S2: Validation Methodology and Results. Appendix S3: Age Standardized Mortality in Russian Federation and Yaroslavl Region in 2010. Appendix S4: Incidence of cardiovascular diseases according to Yaroslavl Region's department of health (DoH) statistics in 2010. (ZIP) [file pone.0103280.s002.zip]

Archive with 4 entries (4 files):
- File S1/Appendix S1 Archimedes Model.pdf
- File S1/Appendix S2 Archimedes-Validation.pdf
- File S1/Appendix S3 Mortality morbidity for calibration Russia 2010.doc
- File S1/Appendix S4 CV diseases Yaroslavl Region.doc
